# Supplementary material for: Prevalence and Impact of Arrhythmia on Outcomes in Restrictive Cardiomyopathy—A Report from the Beijing Municipal Health Commission Information Center (BMHCIC) Database
Source: J Clin Med. 2023 Feb 3;12(3):1236. doi: 10.3390/jcm12031236 (PMC9917641; doi:10.3390/jcm12031236)
Supplement: Supplementary file 1 [file jcm-12-01236-s001.zip]

Archive with 1 entries (1 files):
- jcm-2091631-supplementary.pdf
